# Supplementary material for: Machine Learning Metabolomics Profiling of Dietary Interventions from a Six-Week Randomised Trial
Source: Metabolites. 2024 May 29;14(6):311. doi: 10.3390/metabo14060311 (PMC11205626; doi:10.3390/metabo14060311)
Supplement: Supplementary file 1 [file metabolites-14-00311-s001.zip]

Archive with 1 entries (1 files):
- metabolites-3008603-supplementary.pdf
